# Supplementary material for: Stress and Bio-Ethical Issues Perceived by Romanian Healthcare Practitioners in the COVID-19 Era
Source: Int J Environ Res Public Health. 2021 Dec 3;18(23):12749. doi: 10.3390/ijerph182312749 (PMC8657628; doi:10.3390/ijerph182312749)
Supplement: Supplementary file 1 [file ijerph-18-12749-s001.zip]

Archive with 1 entries (1 files):
- ijerph-1469828-supplementary.pdf
